# Supplementary material for: TRIM38 protects H9c2 cells from hypoxia/reoxygenation injury via the TRAF6/TAK1/NF-κB signalling pathway
Source: PeerJ. 2022 Aug 29;10:e13815. doi: 10.7717/peerj.13815 (PMC9435518; doi:10.7717/peerj.13815)
Supplement: Supplemental Information 1 [file peerj-10-13815-s001.zip]

Archive with 288 entries (198 files):
- Raw data - Western blot bands/
- Raw data - Western blot bands/fig1/
- Raw data - Western blot bands/fig1/Bax/
- Raw data - Western blot bands/fig1/Bax/Bax1.jpg
- Raw data - Western blot bands/fig1/Bax/Bax2.jpg
- Raw data - Western blot bands/fig1/Bax/Bax3.jpg
- Raw data - Western blot bands/fig1/Bcl-2/
- Raw data - Western blot bands/fig1/Bcl-2/Bcl-2 1.tif
- Raw data - Western blot bands/fig1/Bcl-2/Bcl-2 2.jpg
- Raw data - Western blot bands/fig1/Bcl-2/Bcl-2 3.tif
- Raw data - Western blot bands/fig1/c-caspase3/
- Raw data - Western blot bands/fig1/c-caspase3/c-caspase1.jpg
- Raw data - Western blot bands/fig1/c-caspase3/c-caspase2.tif
- Raw data - Western blot bands/fig1/c-caspase3/c-caspase3.tif
- Raw data - Western blot bands/fig1/caspase3/
- Raw data - Western blot bands/fig1/caspase3/caspase 1.tif
- Raw data - Western blot bands/fig1/caspase3/caspase 2.tif
- Raw data - Western blot bands/fig1/caspase3/caspase 3.tif
- Raw data - Western blot bands/fig1/GAPDH/
- Raw data - Western blot bands/fig1/GAPDH/GAPDH1.jpg
- Raw data - Western blot bands/fig1/GAPDH/GAPDH2.tif
- Raw data - Western blot bands/fig1/GAPDH/GAPDH3.tif
- Raw data - Western blot bands/fig1/TRIM38/
- Raw data - Western blot bands/fig1/TRIM38/TRIM38 1.jpg
- Raw data - Western blot bands/fig1/TRIM38/TRIM38 2.tif
- Raw data - Western blot bands/fig1/TRIM38/TRIM38 3.tif
- Raw data - Western blot bands/fig2/
- Raw data - Western blot bands/fig2/fig2A/
- Raw data - Western blot bands/fig2/fig2A/GAPDH/
- Raw data - Western blot bands/fig2/fig2A/GAPDH/GAPDH 1.jpg
- Raw data - Western blot bands/fig2/fig2A/GAPDH/GAPDH 2.tif
- Raw data - Western blot bands/fig2/fig2A/TRIM38/
- Raw data - Western blot bands/fig2/fig2A/TRIM38/TRIM38 1.jpg
- Raw data - Western blot bands/fig2/fig2A/TRIM38/TRIM38 2.tif
- Raw data - Western blot bands/fig2/fig2B/
- Raw data - Western blot bands/fig2/fig2B/bax/
- Raw data - Western blot bands/fig2/fig2B/bax/1.jpg
- Raw data - Western blot bands/fig2/fig2B/bax/2.jpg
- Raw data - Western blot bands/fig2/fig2B/bax/3.jpg
- Raw data - Western blot bands/fig2/fig2B/bcl-2/
- Raw data - Western blot bands/fig2/fig2B/bcl-2/1.jpg
- Raw data - Western blot bands/fig2/fig2B/bcl-2/2.jpg
- Raw data - Western blot bands/fig2/fig2B/bcl-2/3.jpg
- Raw data - Western blot bands/fig2/fig2B/c-caspase3/
- Raw data - Western blot bands/fig2/fig2B/c-caspase3/1.jpg
- Raw data - Western blot bands/fig2/fig2B/c-caspase3/2.jpg
- Raw data - Western blot bands/fig2/fig2B/c-caspase3/3.jpg
- Raw data - Western blot bands/fig2/fig2B/caspase3/
- Raw data - Western blot bands/fig2/fig2B/caspase3/1.tif
- Raw data - Western blot bands/fig2/fig2B/caspase3/2.tif
- Raw data - Western blot bands/fig2/fig2B/caspase3/3.tif
- Raw data - Western blot bands/fig2/fig2B/GAPDH/
- Raw data - Western blot bands/fig2/fig2B/GAPDH/1.jpg
- Raw data - Western blot bands/fig2/fig2B/GAPDH/2.tif
- Raw data - Western blot bands/fig2/fig2B/GAPDH/3.tif
- Raw data - Western blot bands/fig3/
- Raw data - Western blot bands/fig3/fig3A/
- Raw data - Western blot bands/fig3/fig3A/GAPDH/
- Raw data - Western blot bands/fig3/fig3A/GAPDH/GAPDH 1.jpg
- Raw data - Western blot bands/fig3/fig3A/GAPDH/GAPDH 2.tiff
- Raw data - Western blot bands/fig3/fig3A/TRIM38/
- Raw data - Western blot bands/fig3/fig3A/TRIM38/TRIM38 1.jpg
- Raw data - Western blot bands/fig3/fig3A/TRIM38/TRIM38 2.tif
- Raw data - Western blot bands/fig3/fig3B/
- Raw data - Western blot bands/fig3/fig3B/bax/
- Raw data - Western blot bands/fig3/fig3B/bax/1.jpg
- Raw data - Western blot bands/fig3/fig3B/bax/2.jpg
- Raw data - Western blot bands/fig3/fig3B/bax/3.jpg
- Raw data - Western blot bands/fig3/fig3B/bcl-2/
- Raw data - Western blot bands/fig3/fig3B/bcl-2/1.jpg
- Raw data - Western blot bands/fig3/fig3B/bcl-2/2.jpg
- Raw data - Western blot bands/fig3/fig3B/bcl-2/3.jpg
- Raw data - Western blot bands/fig3/fig3B/c-caspase3/
- Raw data - Western blot bands/fig3/fig3B/c-caspase3/1.jpg
- Raw data - Western blot bands/fig3/fig3B/c-caspase3/2.jpg
- Raw data - Western blot bands/fig3/fig3B/c-caspase3/3.jpg
- Raw data - Western blot bands/fig3/fig3B/caspase3/
- Raw data - Western blot bands/fig3/fig3B/caspase3/1.jpg
- Raw data - Western blot bands/fig3/fig3B/caspase3/2.jpg
- Raw data - Western blot bands/fig3/fig3B/caspase3/3.jpg
- Raw data - Western blot bands/fig3/fig3B/GAPDH/
- Raw data - Western blot bands/fig3/fig3B/GAPDH/GAPDH 1.jpg
- Raw data - Western blot bands/fig3/fig3B/GAPDH/GAPDH 2.jpg
- Raw data - Western blot bands/fig3/fig3B/GAPDH/GAPDH 3.jpg
- Raw data - Western blot bands/fig4/
- Raw data - Western blot bands/fig4/fig4A/
- Raw data - Western blot bands/fig4/fig4A/GAPDH/
- Raw data - Western blot bands/fig4/fig4A/GAPDH/1.tif
- Raw data - Western blot bands/fig4/fig4A/GAPDH/2.tif
- Raw data - Western blot bands/fig4/fig4A/GAPDH/3.jpg
- Raw data - Western blot bands/fig4/fig4A/IL-1β/
- Raw data - Western blot bands/fig4/fig4A/IL-1β/1.jpg
- Raw data - Western blot bands/fig4/fig4A/IL-1β/2.jpg
- Raw data - Western blot bands/fig4/fig4A/IL-1β/3.jpg
- Raw data - Western blot bands/fig4/fig4A/IL-6/
- Raw data - Western blot bands/fig4/fig4A/IL-6/1.jpg
- Raw data - Western blot bands/fig4/fig4A/IL-6/2.jpg
- Raw data - Western blot bands/fig4/fig4A/IL-6/3.jpg
- Raw data - Western blot bands/fig4/fig4A/TNF-α/
- Raw data - Western blot bands/fig4/fig4A/TNF-α/TNF-α.jpg
- Raw data - Western blot bands/fig4/fig4A/TNF-α/TNF-α2.jpg
- Raw data - Western blot bands/fig4/fig4A/TNF-α/TNF-α3.jpg
- Raw data - Western blot bands/fig4/fig4B/
- Raw data - Western blot bands/fig4/fig4B/GAPDH/
- Raw data - Western blot bands/fig4/fig4B/GAPDH/GAPDH 2.jpg
- Raw data - Western blot bands/fig4/fig4B/GAPDH/GAPDH 3.jpg
- Raw data - Western blot bands/fig4/fig4B/GAPDH/GAPDH.jpg
- Raw data - Western blot bands/fig4/fig4B/IL-1β/
- Raw data - Western blot bands/fig4/fig4B/IL-1β/IL-1β.jpg
- Raw data - Western blot bands/fig4/fig4B/IL-1β/IL-1β2.jpg
- Raw data - Western blot bands/fig4/fig4B/IL-1β/IL-1β3.jpg
- Raw data - Western blot bands/fig4/fig4B/IL-6/
- Raw data - Western blot bands/fig4/fig4B/IL-6/1.jpg
- Raw data - Western blot bands/fig4/fig4B/IL-6/2.jpg
- Raw data - Western blot bands/fig4/fig4B/IL-6/3.tiff
- Raw data - Western blot bands/fig4/fig4B/TNF-α/
- Raw data - Western blot bands/fig4/fig4B/TNF-α/TNF-α.jpg
- Raw data - Western blot bands/fig4/fig4B/TNF-α/TNF-α1.jpg
- Raw data - Western blot bands/fig4/fig4B/TNF-α/TNF-α2.tiff
- Raw data - Western blot bands/fig4/fig4E/
- Raw data - Western blot bands/fig4/fig4E/GAPDH/
- Raw data - Western blot bands/fig4/fig4E/GAPDH/GAPDH.jpg
- Raw data - Western blot bands/fig4/fig4E/GAPDH/GAPDH2.jpg
- Raw data - Western blot bands/fig4/fig4E/GAPDH/GAPDH3.jpg
- Raw data - Western blot bands/fig4/fig4E/IKK/
- Raw data - Western blot bands/fig4/fig4E/IKK/1.jpg
- Raw data - Western blot bands/fig4/fig4E/IKK/2.tif
- Raw data - Western blot bands/fig4/fig4E/IKK/3.tif
- Raw data - Western blot bands/fig4/fig4E/IκBα/
- Raw data - Western blot bands/fig4/fig4E/IκBα/IκBα.jpg
- Raw data - Western blot bands/fig4/fig4E/IκBα/IκBα2.jpg
- Raw data - Western blot bands/fig4/fig4E/IκBα/IκBα3.jpg
- Raw data - Western blot bands/fig4/fig4E/p-IKK/
- Raw data - Western blot bands/fig4/fig4E/p-IKK/1.jpg
- Raw data - Western blot bands/fig4/fig4E/p-IKK/2.jpg
- Raw data - Western blot bands/fig4/fig4E/p-IKK/3.tiff
- Raw data - Western blot bands/fig4/fig4E/p-IκBα/
- Raw data - Western blot bands/fig4/fig4E/p-IκBα/p-IκBα.jpg
- Raw data - Western blot bands/fig4/fig4E/p-IκBα/p-IκBα2.jpg
- Raw data - Western blot bands/fig4/fig4E/p-IκBα/p-IκBα3.jpg
- Raw data - Western blot bands/fig4/fig4E/p-p65/
- Raw data - Western blot bands/fig4/fig4E/p-p65/1.jpg
- Raw data - Western blot bands/fig4/fig4E/p-p65/2.jpg
- Raw data - Western blot bands/fig4/fig4E/p-p65/3.tiff
- Raw data - Western blot bands/fig4/fig4E/p65/
- Raw data - Western blot bands/fig4/fig4E/p65/1.jpg
- Raw data - Western blot bands/fig4/fig4E/p65/2.jpg
- Raw data - Western blot bands/fig4/fig4E/p65/3.jpg
- Raw data - Western blot bands/fig4/fig4F/
- Raw data - Western blot bands/fig4/fig4F/GAPDH/
- Raw data - Western blot bands/fig4/fig4F/GAPDH/GAPDH.jpg
- Raw data - Western blot bands/fig4/fig4F/GAPDH/GAPDH2.jpg
- Raw data - Western blot bands/fig4/fig4F/GAPDH/GAPDH3.jpg
- Raw data - Western blot bands/fig4/fig4F/IKK/
- Raw data - Western blot bands/fig4/fig4F/IKK/1.jpg
- Raw data - Western blot bands/fig4/fig4F/IKK/2.tif
- Raw data - Western blot bands/fig4/fig4F/IKK/3.tif
- Raw data - Western blot bands/fig4/fig4F/IκBα/
- Raw data - Western blot bands/fig4/fig4F/IκBα/IκBα.jpg
- Raw data - Western blot bands/fig4/fig4F/IκBα/IκBα2.jpg
- Raw data - Western blot bands/fig4/fig4F/IκBα/IκBα3.jpg
- Raw data - Western blot bands/fig4/fig4F/p-IKK/
- Raw data - Western blot bands/fig4/fig4F/p-IKK/1.jpg
- Raw data - Western blot bands/fig4/fig4F/p-IKK/2.tiff
- Raw data - Western blot bands/fig4/fig4F/p-IKK/3.tiff
- Raw data - Western blot bands/fig4/fig4F/p-IκBα/
- Raw data - Western blot bands/fig4/fig4F/p-IκBα/p-IκBα.jpg
- Raw data - Western blot bands/fig4/fig4F/p-IκBα/p-IκBα2.jpg
- Raw data - Western blot bands/fig4/fig4F/p-IκBα/p-IκBα3.jpg
- Raw data - Western blot bands/fig4/fig4F/p-p65/
- Raw data - Western blot bands/fig4/fig4F/p-p65/1.jpg
- Raw data - Western blot bands/fig4/fig4F/p-p65/2.jpg
- Raw data - Western blot bands/fig4/fig4F/p-p65/3.jpg
- Raw data - Western blot bands/fig4/fig4F/p65/
- Raw data - Western blot bands/fig4/fig4F/p65/p65 2.jpg
- Raw data - Western blot bands/fig4/fig4F/p65/p65 3.jpg
- Raw data - Western blot bands/fig4/fig4F/p65/p65.jpg
- Raw data - Western blot bands/fig5/
- Raw data - Western blot bands/fig5/fig5A/
- Raw data - Western blot bands/fig5/fig5A/GAPDH/
- Raw data - Western blot bands/fig5/fig5A/GAPDH/GAPDH.jpg
- Raw data - Western blot bands/fig5/fig5A/GAPDH/GAPDH2.jpg
- Raw data - Western blot bands/fig5/fig5A/GAPDH/GAPDH3.jpg
- Raw data - Western blot bands/fig5/fig5A/p-TAK1/
- Raw data - Western blot bands/fig5/fig5A/p-TAK1/p-TAK1 2.jpg
- Raw data - Western blot bands/fig5/fig5A/p-TAK1/p-TAK1 3.jpg
- Raw data - Western blot bands/fig5/fig5A/p-TAK1/p-TAK1.jpg
- Raw data - Western blot bands/fig5/fig5A/TAK1/
- Raw data - Western blot bands/fig5/fig5A/TAK1/TAK1 2.jpg
- Raw data - Western blot bands/fig5/fig5A/TAK1/TAK1 3.jpg
- Raw data - Western blot bands/fig5/fig5A/TAK1/TAK1.jpg
- Raw data - Western blot bands/fig5/fig5B/
- Raw data - Western blot bands/fig5/fig5B/GAPDH/
- Raw data - Western blot bands/fig5/fig5B/GAPDH/GAPDH.jpg
- Raw data - Western blot bands/fig5/fig5B/GAPDH/GAPDH2.jpg
- Raw data - Western blot bands/fig5/fig5B/GAPDH/GAPDH3.jpg
- Raw data - Western blot bands/fig5/fig5B/p-TAK1/
- Raw data - Western blot bands/fig5/fig5B/p-TAK1/p-TAK1 2.jpg
- Raw data - Western blot bands/fig5/fig5B/p-TAK1/p-TAK1 3.jpg
- Raw data - Western blot bands/fig5/fig5B/p-TAK1/p-TAK1.jpg
- Raw data - Western blot bands/fig5/fig5B/TAK1/
- Raw data - Western blot bands/fig5/fig5B/TAK1/1.jpg
- Raw data - Western blot bands/fig5/fig5B/TAK1/2.tif
- Raw data - Western blot bands/fig5/fig5B/TAK1/3.tif
- Raw data - Western blot bands/fig5/fig5C/
- Raw data - Western blot bands/fig5/fig5C/bax/
- Raw data - Western blot bands/fig5/fig5C/bax/bax.jpg
- Raw data - Western blot bands/fig5/fig5C/bax/bax2.jpg
- Raw data - Western blot bands/fig5/fig5C/bax/bax3.jpg
- Raw data - Western blot bands/fig5/fig5C/bcl-2/
- Raw data - Western blot bands/fig5/fig5C/bcl-2/1.jpg
- Raw data - Western blot bands/fig5/fig5C/bcl-2/2.jpg
- Raw data - Western blot bands/fig5/fig5C/bcl-2/3.jpg
- Raw data - Western blot bands/fig5/fig5C/c-caspase3/
- Raw data - Western blot bands/fig5/fig5C/c-caspase3/1.jpg
- Raw data - Western blot bands/fig5/fig5C/c-caspase3/2.jpg
- Raw data - Western blot bands/fig5/fig5C/c-caspase3/3.jpg
- Raw data - Western blot bands/fig5/fig5C/GAPDH/
- Raw data - Western blot bands/fig5/fig5C/GAPDH/GAPDH.jpg
- Raw data - Western blot bands/fig5/fig5C/GAPDH/GAPDH2.jpg
- Raw data - Western blot bands/fig5/fig5C/GAPDH/GAPDH3.jpg
- Raw data - Western blot bands/fig5/fig5C/p-IKKαβ/
- Raw data - Western blot bands/fig5/fig5C/p-IKKαβ/1.jpg
- Raw data - Western blot bands/fig5/fig5C/p-IKKαβ/2.jpg
- Raw data - Western blot bands/fig5/fig5C/p-IKKαβ/3.jpg
- Raw data - Western blot bands/fig5/fig5C/p-IκBα/
- Raw data - Western blot bands/fig5/fig5C/p-IκBα/1.jpg
- Raw data - Western blot bands/fig5/fig5C/p-IκBα/2.jpg
- Raw data - Western blot bands/fig5/fig5C/p-IκBα/3.jpg
- Raw data - Western blot bands/fig5/fig5C/p-p65/
- Raw data - Western blot bands/fig5/fig5C/p-p65/1.jpg
- Raw data - Western blot bands/fig5/fig5C/p-p65/2.jpg
- Raw data - Western blot bands/fig5/fig5C/p-p65/3.jpg
- Raw data - Western blot bands/fig5/fig5C/p-TAK1/
- Raw data - Western blot bands/fig5/fig5C/p-TAK1/p-TAK1 2.jpg
- Raw data - Western blot bands/fig5/fig5C/p-TAK1/p-TAK1 3.jpg
- Raw data - Western blot bands/fig5/fig5C/p-TAK1/p-TAK1.jpg
- Raw data - Western blot bands/fig6/
- Raw data - Western blot bands/fig6/fig6A/
- Raw data - Western blot bands/fig6/fig6A/GAPDH/
- Raw data - Western blot bands/fig6/fig6A/GAPDH/1.tif
- Raw data - Western blot bands/fig6/fig6A/GAPDH/2.tif
- Raw data - Western blot bands/fig6/fig6A/IP TRAF6/
- Raw data - Western blot bands/fig6/fig6A/IP TRAF6/1.jpg
- Raw data - Western blot bands/fig6/fig6A/IP TRAF6/2.Tif
- Raw data - Western blot bands/fig6/fig6A/IP TRIM38/
- Raw data - Western blot bands/fig6/fig6A/IP TRIM38/1.tif
- Raw data - Western blot bands/fig6/fig6A/IP TRIM38/2.Tif
- Raw data - Western blot bands/fig6/fig6A/TRAF6/
- Raw data - Western blot bands/fig6/fig6A/TRAF6/1.jpg
- Raw data - Western blot bands/fig6/fig6A/TRAF6/2.Tif
- Raw data - Western blot bands/fig6/fig6A/TRIM38/
- Raw data - Western blot bands/fig6/fig6A/TRIM38/1.jpg
- Raw data - Western blot bands/fig6/fig6A/TRIM38/2.Tif
- Raw data - Western blot bands/fig6/fig6B/
- Raw data - Western blot bands/fig6/fig6B/GAPDH/
- Raw data - Western blot bands/fig6/fig6B/GAPDH/1.tif
- Raw data - Western blot bands/fig6/fig6B/GAPDH/2.jpg
- Raw data - Western blot bands/fig6/fig6B/GAPDH/3.jpg
- Raw data - Western blot bands/fig6/fig6B/TRAF6/
- Raw data - Western blot bands/fig6/fig6B/TRAF6/1.jpg
- Raw data - Western blot bands/fig6/fig6B/TRAF6/2.jpg
- Raw data - Western blot bands/fig6/fig6B/TRAF6/3.jpg
- Raw data - Western blot bands/fig6/fig6B/TRIM38/
- Raw data - Western blot bands/fig6/fig6B/TRIM38/1.jpg
- Raw data - Western blot bands/fig6/fig6B/TRIM38/2.jpg
- Raw data - Western blot bands/fig6/fig6B/TRIM38/3.jpg
- Raw data - Western blot bands/fig6/fig6B/Ub/
- Raw data - Western blot bands/fig6/fig6B/Ub/1.jpg
- Raw data - Western blot bands/fig6/fig6B/Ub/2.jpg
- Raw data - Western blot bands/fig6/fig6B/Ub/3.jpg
- Raw data - Western blot bands/fig6/fig6C/
- Raw data - Western blot bands/fig6/fig6C/GAPDH/
- Raw data - Western blot bands/fig6/fig6C/GAPDH/1.jpg
- Raw data - Western blot bands/fig6/fig6C/GAPDH/2.jpg
- Raw data - Western blot bands/fig6/fig6C/GAPDH/3.jpg
- Raw data - Western blot bands/fig6/fig6C/TRAF6/
- Raw data - Western blot bands/fig6/fig6C/TRAF6/1.jpg
- Raw data - Western blot bands/fig6/fig6C/TRAF6/2.jpg
- Raw data - Western blot bands/fig6/fig6C/TRAF6/3.jpg
- Raw data - Western blot bands/fig6/fig6C/TRIM38/
- Raw data - Western blot bands/fig6/fig6C/TRIM38/1.jpg
- Raw data - Western blot bands/fig6/fig6C/TRIM38/2.jpg
- Raw data - Western blot bands/fig6/fig6C/TRIM38/3.jpg
- Raw data - Western blot bands/fig6/fig6C/Ub/
- Raw data - Western blot bands/fig6/fig6C/Ub/1.jpg
- Raw data - Western blot bands/fig6/fig6C/Ub/2.jpg
- Raw data - Western blot bands/fig6/fig6C/Ub/3.jpg
