# Supplementary material for: TRIM38 protects H9c2 cells from hypoxia/reoxygenation injury via the TRAF6/TAK1/NF-κB signalling pathway
Source: PeerJ. 2022 Aug 29;10:e13815. doi: 10.7717/peerj.13815 (PMC9435518; doi:10.7717/peerj.13815)
Supplement: Supplemental Information 2 [file peerj-10-13815-s002.csv]

	AdGFP+Control	AdGFP+Control	AdGFP+Control	AdGFP+Control	AdTRIM38+Control	AdTRIM38+Control	AdTRIM38+Control	AdTRIM38+Control	AdGFP+H/R	AdGFP+H/R	AdGFP+H/R	AdGFP+H/R	AdTRIM38+H/R	AdTRIM38+H/R	AdTRIM38+H/R	AdTRIM38+H/R
MDA nmol/mg protein	5.6012	4.165	4.8162	4.781	4.651	4.451	4.791	5.23	19.651	15.5316	14.256		9.153	5.9651	6.951
