# Supplementary material for: TRIM38 protects H9c2 cells from hypoxia/reoxygenation injury via the TRAF6/TAK1/NF-κB signalling pathway
Source: PeerJ. 2022 Aug 29;10:e13815. doi: 10.7717/peerj.13815 (PMC9435518; doi:10.7717/peerj.13815)
Supplement: Supplemental Information 3 [file peerj-10-13815-s003.csv]

	AdGFP+Control	AdGFP+Control	AdGFP+Control	AdGFP+Control	AdTRIM38+Control	AdTRIM38+Control	AdTRIM38+Control	AdTRIM38+Control	AdGFP+H/R	AdGFP+H/R	AdGFP+H/R	AdGFP+H/R	AdTRIM38+H/R	AdTRIM38+H/R	AdTRIM38+H/R	AdTRIM38+H/R
LDH Release (490nmOD)	1.106	0.955	1.002	0.973	1.105	1.21	0.781	0.971	2.331	2.651	2.513		1.522	1.731	1.135
