# Supplementary material for: TRIM38 protects H9c2 cells from hypoxia/reoxygenation injury via the TRAF6/TAK1/NF-κB signalling pathway
Source: PeerJ. 2022 Aug 29;10:e13815. doi: 10.7717/peerj.13815 (PMC9435518; doi:10.7717/peerj.13815)
Supplement: Supplemental Information 4 [file peerj-10-13815-s004.csv]

	AdGFP+Control	AdGFP+Control	AdGFP+Control	AdGFP+Control	AdTRIM38+Control	AdTRIM38+Control	AdTRIM38+Control	AdTRIM38+Control	AdGFP+H/R	AdGFP+H/R	AdGFP+H/R	AdGFP+H/R	AdTRIM38+H/R	AdTRIM38+H/R	AdTRIM38+H/R	AdTRIM38+H/R
GSH-Px U/mg protein	213.156	235.87	222.156	243.021	245.57	200.156	235.76	216.078	85.612	106.78	100.951	93.158	135.681	150.681	153.187
