# Supplementary material for: TRIM38 protects H9c2 cells from hypoxia/reoxygenation injury via the TRAF6/TAK1/NF-κB signalling pathway
Source: PeerJ. 2022 Aug 29;10:e13815. doi: 10.7717/peerj.13815 (PMC9435518; doi:10.7717/peerj.13815)
Supplement: Supplemental Information 5 [file peerj-10-13815-s005.zip]

Archive with 3 entries (2 files):
- Evaluation of TNF-α, IL-1β, and IL-6 using ELISA/
- Evaluation of TNF-α, IL-1β, and IL-6 using ELISA/AdshTRIM38.csv
- Evaluation of TNF-α, IL-1β, and IL-6 using ELISA/AdTRIM38.csv
