# Supplementary material for: TRIM38 protects H9c2 cells from hypoxia/reoxygenation injury via the TRAF6/TAK1/NF-κB signalling pathway
Source: PeerJ. 2022 Aug 29;10:e13815. doi: 10.7717/peerj.13815 (PMC9435518; doi:10.7717/peerj.13815)
Supplement: Supplemental Information 5 [file peerj-10-13815-s005.zip › Evaluation of TNF-α, IL-1β, and IL-6 using ELISA/AdshTRIM38.csv]

	AdshRNA	AdshRNA	AdshRNA	AdshTRIM38	AdshTRIM38	AdshTRIM38
Con	6.1301795	2.0335796	3	5.0139813	1.0157961	3
H/R	24.0135791	5.0235791	3	58.0235791	12.0138791	3
Con	18.1551651	6.1571568	3	19.035164	5.7071068	3
H/R	99.015164	14.7371068	3	130.66667	21.527525	3
Con	22.1576618	4.1576153	3	23.1576137	5.1761035	3
H/R	78.0426547	8.1560137	3	131.1037916	15.0137614	3
