# Supplementary material for: TRIM38 protects H9c2 cells from hypoxia/reoxygenation injury via the TRAF6/TAK1/NF-κB signalling pathway
Source: PeerJ. 2022 Aug 29;10:e13815. doi: 10.7717/peerj.13815 (PMC9435518; doi:10.7717/peerj.13815)
Supplement: Supplemental Information 5 [file peerj-10-13815-s005.zip › Evaluation of TNF-α, IL-1β, and IL-6 using ELISA/AdTRIM38.csv]

	AdGFP	AdGFP	AdGFP	AdTRIM38	AdTRIM38	AdTRIM38
Con	8.1576013	1.3917301	3	7.9513403	2.0139785	3
H/R	27.1480136	4.021795	3	16.0135761	2.1210314	3
Con	17.0125791	5.1135791	3	18.2357198	6.0157954	3
H/R	90.1267813	20.3157931	3	69.1568734	15.2671594	3
Con	19.1597862	5.1679843	3	22.1794698	7.15699847	3
H/R	80.3157963	14.1357943	3	37.1671397	11.0137614	3
