# Supplementary material for: TRIM38 protects H9c2 cells from hypoxia/reoxygenation injury via the TRAF6/TAK1/NF-κB signalling pathway
Source: PeerJ. 2022 Aug 29;10:e13815. doi: 10.7717/peerj.13815 (PMC9435518; doi:10.7717/peerj.13815)
Supplement: Supplemental Information 6 [file peerj-10-13815-s006.csv]

	AdGFP+Control	AdGFP+Control	AdGFP+Control	AdGFP+Control	AdTRIM38+Control	AdTRIM38+Control	AdTRIM38+Control	AdTRIM38+Control	AdGFP+H/R	AdGFP+H/R	AdGFP+H/R	AdGFP+H/R	AdTRIM38+H/R	AdTRIM38+H/R	AdTRIM38+H/R	AdTRIM38+H/R
SOD U/mg protein	75.691	75.268	86.015	87.149	87.152	83.156	78.813	76.18	44.5126	39.102	41.095		69.156	60.587	72.168
